# Supplementary material for: Molecular Characterization of NDL1-AGB1 Mediated Salt Stress Signaling: Further Exploration of the Role of NDL1 Interacting Partners
Source: Cells. 2021 Aug 31;10(9):2261. doi: 10.3390/cells10092261 (PMC8472134; doi:10.3390/cells10092261)
Supplement: Supplementary file 1 [file cells-10-02261-s001.zip]

Archive with 1 entries (1 files):
- cells-1283460-supplementary.pdf
